# Supplementary material for: Macromolecular Design and Engineering of New Amphiphilic N-Vinylpyrrolidone Terpolymers for Biomedical Applications
Source: Int J Mol Sci. 2023 Oct 14;24(20):15170. doi: 10.3390/ijms242015170 (PMC10607074; doi:10.3390/ijms242015170)
Supplement: Supplementary file 1 [file ijms-24-15170-s001.zip]

Archive with 1 entries (1 files):
- ijms-2629049-supplementary.pdf
